# Supplementary material for: Enantioselective Synthesis of the Sex Pheromone of Sitodiplosis mosellana (Géhin) and Its Stereoisomers
Source: Molecules. 2025 Feb 3;30(3):671. doi: 10.3390/molecules30030671 (PMC11820043; doi:10.3390/molecules30030671)
Supplement: Supplementary file 1 [file molecules-30-00671-s001.zip]

Archive with 1 entries (1 files):
- molecules-3425635-supplementary.pdf
